# Supplementary material for: SeqGL Identifies Context-Dependent Binding Signals in Genome-Wide Regulatory Element Maps
Source: PLoS Comput Biol. 2015 May 27;11(5):e1004271. doi: 10.1371/journal.pcbi.1004271 (PMC4446265; doi:10.1371/journal.pcbi.1004271)
Supplement: S2 Table — (XLSX) [file pcbi.1004271.s014.xlsx]

## Sheet: Sheet1
TF	SeqGL detection	HOMER detection
wgEncodeHaibTfbsGm12878Atf3Pcr1x	1	1
wgEncodeHaibTfbsGm12878BatfPcr1x	0	0
wgEncodeHaibTfbsGm12878Bclaf101388V0416101	0	0
wgEncodeHaibTfbsGm12878Cebpbsc150V0422111	0	0
wgEncodeHaibTfbsGm12878Ebf1sc137065Pcr1x	1	1
wgEncodeHaibTfbsGm12878Egr1Pcr2x	1	1
wgEncodeHaibTfbsGm12878Elf1sc631V0416101	1	1
wgEncodeHaibTfbsGm12878Ets1Pcr1x	1	1
wgEncodeHaibTfbsGm12878GabpPcr2x	1	1
wgEncodeHaibTfbsGm12878Irf4sc6059Pcr1x	0	0
wgEncodeHaibTfbsGm12878Mef2aPcr1x	1	1
wgEncodeHaibTfbsGm12878Mef2csc13268V0416101	1	1
wgEncodeHaibTfbsGm12878Nfatc1sc17834V0422111	0	0
wgEncodeHaibTfbsGm12878Nficsc81335V0422111	0	0
wgEncodeHaibTfbsGm12878NrsfPcr1x	0	0
wgEncodeHaibTfbsGm12878Pax5c20Pcr1x	1	1
wgEncodeHaibTfbsGm12878Pax5n19Pcr1x	1	1
wgEncodeHaibTfbsGm12878Pbx3Pcr1x	1	1
wgEncodeHaibTfbsGm12878Pou2f2Pcr1x	1	1
wgEncodeHaibTfbsGm12878Pu1Pcr1x	1	1
wgEncodeHaibTfbsGm12878Runx3sc101553V0422111	1	1
wgEncodeHaibTfbsGm12878RxraPcr1x	0	0
wgEncodeHaibTfbsGm12878Sp1Pcr1x	0	1
wgEncodeHaibTfbsGm12878SrfPcr2x	1	1
wgEncodeHaibTfbsGm12878Stat5asc74442V0422111	0	0
wgEncodeHaibTfbsGm12878Tcf12Pcr1x	1	1
wgEncodeHaibTfbsGm12878Tcf3Pcr1x	1	1
wgEncodeHaibTfbsGm12878Usf1Pcr2x	1	1
wgEncodeHaibTfbsGm12878Yy1sc281Pcr1x	1	1
wgEncodeHaibTfbsGm12878Zbtb33Pcr1x	1	1
wgEncodeHaibTfbsGm12878Zeb1sc25388V0416102	1	1
wgEncodeHaibTfbsH1hescAtf3V0416102	1	1
wgEncodeHaibTfbsH1hescCtcfsc5916V0416102	1	1
wgEncodeHaibTfbsH1hescEgr1V0416102	1	1
wgEncodeHaibTfbsH1hescGabpPcr1x	1	1
wgEncodeHaibTfbsH1hescJundV0416102	1	1
wgEncodeHaibTfbsH1hescNanogsc33759V0416102	1	1
wgEncodeHaibTfbsH1hescNrsfV0416102	0	0
wgEncodeHaibTfbsH1hescPou5f1sc9081V0416102	1	1
wgEncodeHaibTfbsH1hescRxraV0416102	1	1
wgEncodeHaibTfbsH1hescSp1Pcr1x	1	1
wgEncodeHaibTfbsH1hescSrfPcr1x	1	1
wgEncodeHaibTfbsH1hescTcf12Pcr1x	1	1
wgEncodeHaibTfbsH1hescUsf1Pcr1x	1	1
wgEncodeOpenChromChipGm12878Cmyc	1	1
wgEncodeOpenChromChipGm12878Ctcf	1	1
wgEncodeSydhTfbsGm12878Bhlhe40cIggmus	1	1
wgEncodeSydhTfbsGm12878Brca1a300Iggmus	0	0
wgEncodeSydhTfbsGm12878Ctcfsc15914c20Std	1	1
wgEncodeSydhTfbsGm12878E2f4Iggmus	1	1
wgEncodeSydhTfbsGm12878Ebf1sc137065Std	1	1
wgEncodeSydhTfbsGm12878Elk112771Iggmus	1	1
wgEncodeSydhTfbsGm12878JundStd	1	1
wgEncodeSydhTfbsGm12878MaxIggmus	1	1
wgEncodeSydhTfbsGm12878Nfe2sc22827Std	0	0
wgEncodeSydhTfbsGm12878NfyaIggmus	1	1
wgEncodeSydhTfbsGm12878Nrf1Iggmus	1	1
wgEncodeSydhTfbsGm12878Rfx5200401194Iggmus	1	1
wgEncodeSydhTfbsGm12878Stat1Std	0	0
wgEncodeSydhTfbsGm12878Stat3Iggmus	0	0
wgEncodeSydhTfbsGm12878TbpIggmus	1	1
wgEncodeSydhTfbsGm12878Usf2Iggmus	1	1
wgEncodeSydhTfbsGm12878Yy1Std	1	1
wgEncodeSydhTfbsGm12878Znf143166181apStd	1	1
wgEncodeSydhTfbsH1hescMaxUcd	1	1
wgEncodeSydhTfbsH1hescNrf1Iggrab	1	1
wgEncodeUwTfbsGm12878CtcfStd	1	1
