# Supplementary material for: SeqGL Identifies Context-Dependent Binding Signals in Genome-Wide Regulatory Element Maps
Source: PLoS Comput Biol. 2015 May 27;11(5):e1004271. doi: 10.1371/journal.pcbi.1004271 (PMC4446265; doi:10.1371/journal.pcbi.1004271)
Supplement: S3 Table — (XLSX) [file pcbi.1004271.s015.xlsx]

## Sheet: Sheet1
TF	Canonical only	Both	Non-canonical only
wgEncodeHaibTfbsGm12878Atf3Pcr1x	0.00361664	0.432188	0.491863
wgEncodeHaibTfbsGm12878BatfPcr1x	0	0.54171	0.403708
wgEncodeHaibTfbsGm12878Bcl11aPcr1x	0	0	0.964249
wgEncodeHaibTfbsGm12878Bcl3V0416101	0.0081716	0.621042	0.339122
wgEncodeHaibTfbsGm12878Cebpbsc150V0422111	0.0120968	0.530242	0.408266
wgEncodeHaibTfbsGm12878Ebf1sc137065Pcr1x	0.578512	0.27376	0.0237603
wgEncodeHaibTfbsGm12878Egr1Pcr2x	0.266454	0.555202	0.113588
wgEncodeHaibTfbsGm12878Elf1sc631V0416101	0.779247	0.209563	0.00101729
wgEncodeHaibTfbsGm12878Ets1Pcr1x	0.117227	0.565749	0.286442
wgEncodeHaibTfbsGm12878Foxm1sc502V0422111	0	0.152594	0.819939
wgEncodeHaibTfbsGm12878GabpPcr2x	0.643443	0.356557	0
wgEncodeHaibTfbsGm12878Irf4sc6059Pcr1x	0.169355	0.620968	0.194556
wgEncodeHaibTfbsGm12878Mef2aPcr1x	0.225025	0.722503	0.0322906
wgEncodeHaibTfbsGm12878Mef2csc13268V0416101	0.129909	0.633434	0.222558
wgEncodeHaibTfbsGm12878Nfatc1sc17834V0422111	0	0	0.883011
wgEncodeHaibTfbsGm12878Nficsc81335V0422111	0	0	0.945399
wgEncodeHaibTfbsGm12878NrsfPcr1x	0.994985	0	0
wgEncodeHaibTfbsGm12878Pax5c20Pcr1x	0.306435	0.652707	0.0194076
wgEncodeHaibTfbsGm12878Pax5n19Pcr1x	0.0203874	0.537207	0.430173
wgEncodeHaibTfbsGm12878Pbx3Pcr1x	0.190379	0.561924	0.244626
wgEncodeHaibTfbsGm12878Pou2f2Pcr1x	0.191116	0.294421	0.461777
wgEncodeHaibTfbsGm12878Pu1Pcr1x	0.994929	0	0
wgEncodeHaibTfbsGm12878Rad21V0416101	0.916667	0	0
wgEncodeHaibTfbsGm12878Runx3sc101553V0422111	0.90081	0.0759109	0.00101215
wgEncodeHaibTfbsGm12878RxraPcr1x	0	0	0.943162
wgEncodeHaibTfbsGm12878Sp1Pcr1x	0	0	0.996917
wgEncodeHaibTfbsGm12878SrfPcr2x	0.190234	0.31943	0.410987
wgEncodeHaibTfbsGm12878Stat5asc74442V0422111	0	0	0.976697
wgEncodeHaibTfbsGm12878Tcf12Pcr1x	0.482902	0.44456	0.0217617
wgEncodeHaibTfbsGm12878Tcf3Pcr1x	0.325153	0.478528	0.122699
wgEncodeHaibTfbsGm12878Usf1Pcr2x	0.743902	0.235772	0.0152439
wgEncodeHaibTfbsGm12878Yy1sc281Pcr1x	1	0	0
wgEncodeHaibTfbsGm12878Zbtb33Pcr1x	0.443972	0.351773	0.0212766
wgEncodeHaibTfbsGm12878Zeb1sc25388V0416102	0.714721	0.0812183	0.0751269
wgEncodeOpenChromChipGm12878Cmyc	0.60387	0.387984	0.00407332
wgEncodeOpenChromChipGm12878Ctcf	0.981818	0	0
wgEncodeSydhTfbsGm12878Bhlhe40cIggmus	0.747208	0.198985	0.00913706
wgEncodeSydhTfbsGm12878Brca1a300Iggmus	0	0	0.983516
wgEncodeSydhTfbsGm12878CfosStd	0	0	1
wgEncodeSydhTfbsGm12878Corestsc30189Iggmus	0	0	0.963362
wgEncodeSydhTfbsGm12878Ctcfsc15914c20Std	0.932118	0	0
wgEncodeSydhTfbsGm12878E2f4Iggmus	0.743434	0.238384	0.0030303
wgEncodeSydhTfbsGm12878Ebf1sc137065Std	0.50823	0.369342	0.00205761
wgEncodeSydhTfbsGm12878Elk112771Iggmus	0.998987	0	0
wgEncodeSydhTfbsGm12878Ikzf1iknuclaStd	0.0102564	0.558974	0.418462
wgEncodeSydhTfbsGm12878JundStd	0.370595	0.629405	0
wgEncodeSydhTfbsGm12878MaxIggmus	0.117766	0.587817	0.139086
wgEncodeSydhTfbsGm12878Mazab85725Iggmus	0.049949	0.571865	0.334353
wgEncodeSydhTfbsGm12878Nfe2sc22827Std	0	0	0.988281
wgEncodeSydhTfbsGm12878NfkbTnfaIggrab	0.494919	0.490854	0.00101626
wgEncodeSydhTfbsGm12878NfyaIggmus	0.968699	0	0
wgEncodeSydhTfbsGm12878NfybIggmus	0.864424	0.104995	0.00611621
wgEncodeSydhTfbsGm12878Nrf1Iggmus	0.979487	0	0
wgEncodeSydhTfbsGm12878Rad21Iggrab	0.813814	0.0810811	0
wgEncodeSydhTfbsGm12878Rfx5200401194Iggmus	0.0321932	0.454728	0.491952
wgEncodeSydhTfbsGm12878Smc3ab9263Iggmus	0.901804	0	0
wgEncodeSydhTfbsGm12878Stat1Std	0	0	0.865749
wgEncodeSydhTfbsGm12878Stat3Iggmus	0	0	1
wgEncodeSydhTfbsGm12878Usf2Iggmus	0.857863	0.104839	0.00604839
wgEncodeSydhTfbsGm12878Yy1Std	0.946064	0	0
wgEncodeSydhTfbsGm12878Znf143166181apStd	0.991862	0	0
wgEncodeUwTfbsGm12878CtcfStd	0.949698	0	0
wgEncodeHaibTfbsH1hescBcl11aPcr1x	0	0	0.960616
wgEncodeHaibTfbsH1hescCtcfsc5916V0416102	0.996964	0	0
wgEncodeHaibTfbsH1hescEgr1V0416102	0.586491	0.360791	0.029654
wgEncodeHaibTfbsH1hescEgr1V0416102	0.586491	0.360791	0.029654
wgEncodeHaibTfbsH1hescGabpPcr1x	0.78147	0.215509	0.0020141
wgEncodeHaibTfbsH1hescJundV0416102	0.306517	0.288187	0.289206
wgEncodeHaibTfbsH1hescNanogsc33759V0416102	0.00100705	0.945619	0.0523666
wgEncodeHaibTfbsH1hescNrsfV0416102	0.994934	0	0
wgEncodeHaibTfbsH1hescNrsfV0416102	0.994934	0	0
wgEncodeHaibTfbsH1hescPou5f1sc9081V0416102	0.786573	0.210421	0.001002
wgEncodeHaibTfbsH1hescRad21V0416102	0.962851	0	0
wgEncodeHaibTfbsH1hescRxraV0416102	0.15201	0.701005	0.0954774
wgEncodeHaibTfbsH1hescSp1Pcr1x	0.00507614	0.588832	0.406091
wgEncodeHaibTfbsH1hescSrfPcr1x	0.654618	0.295181	0.0421687
wgEncodeHaibTfbsH1hescTcf12Pcr1x	0.760081	0.22379	0.0100806
wgEncodeHaibTfbsH1hescUsf1Pcr1x	0.906599	0.093401	0
wgEncodeSydhTfbsH1hescMaxUcd	0.0694864	0.632427	0.180262
wgEncodeSydhTfbsH1hescNrf1Iggrab	0.979592	0	0
