# Supplementary material for: SeqGL Identifies Context-Dependent Binding Signals in Genome-Wide Regulatory Element Maps
Source: PLoS Comput Biol. 2015 May 27;11(5):e1004271. doi: 10.1371/journal.pcbi.1004271 (PMC4446265; doi:10.1371/journal.pcbi.1004271)
Supplement: S4 Table — (XLSX) [file pcbi.1004271.s016.xlsx]

## Sheet: Sheet1
ChIP-seq experiment	TFs identified by SeqGL	TFs identified by gkm-SVM	TFs identified by HOMER
wgEncodeHaibTfbsGm12878BatfPcr1xAlnRep0	Batf, Pu.1, Irf	Batf, Irf	Batf, Irf, Sp1
wgEncodeHaibTfbsGm12878Mef2csc13268V0416101AlnRep0	Mef2, Ets, Ap1, Irf	Mef2	Mef2, Ap1, Irf
wgEncodeHaibTfbsGm12878Pbx3Pcr1xAlnRep0	Pbx, Nfy, Sp1,Tcf	Pbx	Pbx, Nfy, Sp1,Tcf
wgEncodeHaibTfbsGm12878RxraPcr1xAlnRep0	Ets, Ctcf, irf, Ap1	Ctcf	Ets, Ctcf, irf, Ap1
wgEncodeHaibTfbsH1hescAtf3V0416102AlnRep0	Atf, Creb, Ap1, Sp1, Ets	Atf, Creb, Ctcf	Atf, Creb, Ets
wgEncodeHaibTfbsH1hescJundV0416102AlnRep0	Jund, Creb, Tead, E2a,	Jund	Jund, Creb, E2a,
wgEncodeHaibTfbsH1hescTcf12Pcr1xAlnRep0	Tcf, Nanog, Prdm, Oct, Tead	Tcf, Znf	Tcf, Oct, Ctcf
wgEncodeSydhTfbsGm12878NfkbTnfaIggrabAlnRep0	Nfkb, Runx, IRf,	Nfb	Nfkb, Runx, IRf,
