# Supplementary material for: SeqGL Identifies Context-Dependent Binding Signals in Genome-Wide Regulatory Element Maps
Source: PLoS Comput Biol. 2015 May 27;11(5):e1004271. doi: 10.1371/journal.pcbi.1004271 (PMC4446265; doi:10.1371/journal.pcbi.1004271)
Supplement: S5 Table — (XLSX) [file pcbi.1004271.s017.xlsx]

## Sheet: Sheet1
Group	Motif	TF	ChIP Available	ChIP Validated	HOMER.predicted	MEME-ChIP Predicted
Group81	NRF1(NRF)	NRF	YES	YES	YES	YES
Group115	IRF4(IRF)	IKZF	YES	YES	YES	YES
Group90	RUNX2(Runt)	RUNX	YES	YES	YES	YES
Group121	Jun-AP1(bZIP)	BATF	YES	YES	YES	YES
Group176	PU.1(ETS)	PU.1	YES	YES	YES	YES
Group75	Elk1(ETS)	ETS	YES	YES	YES	YES
Group18	MA0139.1_CTCF	CTCF	YES	YES	YES	YES
Group91	MF0003.1_REL_class	NF-kB	YES	YES	YES	YES
Group155	MA0060.1_NFYA	NFY	YES	YES	YES	YES
Group159	MF0003.1_REL_class	NF-kB	YES	YES	YES	YES
Group43	PB0058.1_Sfpi1_1	PU.1	YES	YES	YES	NO
Group44	ERG(ETS)	PU.1	YES	YES	YES	YES
Group76	MA0139.1_CTCF	CTCF	YES	YES	YES	YES
Group64	RUNX2(Runt)	RUNX	YES	YES	YES	YES
Group126	Usf2(HLH)	USF	YES	YES	YES	NO
Group32	MA0060.1_NFYA	NFY	YES	YES	YES	YES
Group138	Ets1-distal(ETS)	ETS	YES	NO	YES	YES
Group35	IRF4(IRF)	IKZF	YES	YES	YES	YES
Group13	PRDM1	IKZF	YES	YES	YES	NO
Group173	MA0081.1_SPIB	PU.1	YES	YES	YES	YES
Group2	MA0139.1_CTCF	CTCF	YES	YES	YES	YES
Group22	PRDM1	IKZF	YES	YES	YES	YES
Group182	MA0080.1_SPI1	ELF	YES	YES	YES	YES
Group17	MA0059.1_MYC::MAX	MYC::MAX	YES	NA	NO	NO
Group109	MF0002.1_bZIP_CREB	CREB	NO	NA	YES	YES
Group171	PB0029.1_Hic1_1	HIC1	NO	NA	NO	NO
Group85	RUNX2(Runt)	RUNX	YES	YES	YES	YES
Group184	PAX3:FKHR-fusion(Paired	PAX	YES	NO	NO	NO
Group152	PB0173.1_Sox21_2	SOX4	NO	NA	NO	YES
Group148	Smad3(MAD)	SMAD	NO	NA	YES	NO
Group65	MA0089.1_NFE2L1::MafG	NFE2L!	NO	NA	YES	YES
Group84	MA0099.2_AP1	BATF	YES	YES	YES	YES
Group42	MA0101.1_REL	NF-kB	YES	NO	YES	YES
Group123	MA0092.1_Hand1::Tcfe2a	SMAD	NO	NA	NO	YES
Group36	Tbet(T-box)	TBET	NO	NA	NO	YES
Group188	YY1(Zf)	YY1	YES	NO	YES	YES
Group134	MA0161.1_NFIC	NFIC	NO	NA	YES	NO
Group58	PB0196.1_Zbtb7b_2	ZBTB7B	NO	NA	NO	NO
Group136	PB0058.1_Sfpi1_1	PU.1	YES	YES	YES	YES
Group3	Smad4(MAD)	SMAD	NO	NA	NO	YES
Group157	MA0056.1_MZF1_1-4	MZF1	NO	NA	YES	YES
Group73	ISRE(IRF)	IKZF	YES	YES	YES	YES
Group193	TEAD(TEA)	PU.1	YES	YES	YES	YES
Group102	MA0133.1_BRCA1	BRCA1	NO	NA	YES	NO
Group45	MA0019.1_Ddit3::Cebpa	CEBP	YES	NO	YES	YES
Group135	EBF1(EBF)	EBF	YES	YES	NO	NO
Group110	MA0076.1_ELK4	ETS	YES	NO	YES	YES
Group6	Atoh1(bHLH)	ATOH1	NO	NA	NO	NO
Group168	Tcf12(HLH)	TCF	YES	YES	NO	NO
Group151	PB0138.1_Irf4_2	IRF	YES	YES	YES	YES
Group112	PB0134.1_Hnf4a_2	HNF4A	NO	NA	YES	YES
Group186	MA0048.1_NHLH1	NHLH	NO	NA	NO	NO
Group177	E2A-nearPU.1(HLH)	E2A	YES	YES	NO	NO
Group86	Tcf12(HLH)	TCF	YES	YES	NO	NO
Group54	RUNX-AML(Runt)	RUNX	YES	YES	YES	YES
Group31	MA0060.1_NFYA	NFY	YES	YES	YES	YES
Group29	MA0130.1_ZNF354C	ZNF345	NO	NA	NO	YES
Group107	Oct4(POU	POU	YES	NO	YES	YES
Group125	HIF1b(HLH)	HIF1B	NO	NA	YES	YES
Group92	Oct2(POU	POU	YES	YES	YES	YES
Group95	POL010.1_DCE_S_III	POL010.1_DCE_S_III	NO	NA	YES	NO
Group153	MA0060.1_NFYA	NFY	YES	YES	YES	YES
Group137	NRF1	NRF	YES	YES	YES	YES
Group7	NeuroD1(bHLH)	NEUROD1	NO	NA	NO	YES
Group88	POL009.1_DCE_S_II	POL009.1_DCE_S_II	NO	NA	YES	YES
Group113	MA0050.1_IRF1	IRF	YES	NO	YES	YES
Group60	GFY(?)	GFY	NO	NA	YES	NO
Group15	PB0013.1_Eomes_1	EOMES	NO	NA	NO	YES
