# Supplementary material for: SeqGL Identifies Context-Dependent Binding Signals in Genome-Wide Regulatory Element Maps
Source: PLoS Comput Biol. 2015 May 27;11(5):e1004271. doi: 10.1371/journal.pcbi.1004271 (PMC4446265; doi:10.1371/journal.pcbi.1004271)
Supplement: S6 Table — (XLSX) [file pcbi.1004271.s018.xlsx]

## Sheet: Sheet1
TF	Biological Role	Pubmed ID
NRF	Regulation of metabolism genes involved in cellular growth and development	7629110
IKZF	B-cell development and function	14982952
RUNX	B-cell differentiation	16584381
BATF	Class switch recombination in B-cells	23787991
PU.1	B-cell development	8896458
ETS	B-cell development	10375504
CTCF	Insulator protein	11825869
NF-kB	Cell autonomous contribution in B-cell development	20452952
NFY	PolII recruitment	15601870
USF	Ubiquitious transcription factors	16386222
MYC::MAX	B-cell proliferation	11163229
CREB	B-cell activation and proliferation	15138267
HIC1
PAX	B-cell differention and activation	14982952
SOX4	B-cell development	14982952
SMAD	TGF-Beta signalling	9393997
NFE2L1
E2A	B-cell development	14982952
TBET	B-cell activation	23922396
YY1	B-cell development	17504937
NFIC
ZBTB7B
MZF1
BRCA1
CEBP
EBF	B-cell development	14982952
ATOH1
TCF	B-cell development	14982952
IRF	B-cell development	18303999
HNF4A
NHLH
ZNF345
POU	B-cell maturation	8096198
HIF1B	B-cell development	12871187
POL010.1_DCE_S_III
NEUROD1
GFY
EOMES
