# Supplementary material for: SeqGL Identifies Context-Dependent Binding Signals in Genome-Wide Regulatory Element Maps
Source: PLoS Comput Biol. 2015 May 27;11(5):e1004271. doi: 10.1371/journal.pcbi.1004271 (PMC4446265; doi:10.1371/journal.pcbi.1004271)
Supplement: S7 Table — (XLSX) [file pcbi.1004271.s019.xlsx]

## Sheet: Sheet1
Combination	No. of peaks
IKZF, PU	3448
CTCF, PU	2895
PU, RUNX	2734
IKZF, RUNX	2680
ETS, PU	2519
CTCF, IKZF	2188
CTCF, RUNX	2022
NF-KB, PU	1629
ETS, NRF	1623
ETS, IKZF	1586
BATF, IKZF	1572
CTCF, ETS	1572
IKZF, NF-KB	1554
NRF, PU	1536
ETS, RUNX	1485
CTCF, NRF	1447
BATF, PU	1402
NFY, PU	1368
NF-KB, RUNX	1341
BATF, RUNX	1270
IKZF, NFY	1258
CTCF, NF-KB	1238
CTCF, NFY	1115
NFY, RUNX	1070
NRF, RUNX	1011
