# Supplementary material for: SeqGL Identifies Context-Dependent Binding Signals in Genome-Wide Regulatory Element Maps
Source: PLoS Comput Biol. 2015 May 27;11(5):e1004271. doi: 10.1371/journal.pcbi.1004271 (PMC4446265; doi:10.1371/journal.pcbi.1004271)
Supplement: S8 Table — (XLSX) [file pcbi.1004271.s020.xlsx]

## Sheet: Sheet1
Group	Motif	TF	ChIP.Avail	ChIP.Validated	DNase-seq identified
Group144	IRF4(IRF)	IRF	YES	YES	YES
Group195	PU.1(ETS)	PU	YES	YES	YES
Group188	CTCF(Zf)	CTCF	YES	YES	YES
Group187	BORIS(Zf)	CTCF	YES	YES	YES
Group93	AP-1(bZIP)	BATF	YES	YES	YES
Group186	NFY(CCAAT)	NFY	YES	YES	YES
Group155	CTCF(Zf)	CTCF	YES	YES	YES
Group126	HEB?	CTCF	YES	YES	YES
Group32	CTCF(Zf)	CTCF	YES	YES	YES
Group21	RUNX(Runt)	RUNX	YES	YES	YES
Group96	MA0078.1_Sox17	SOX	NO	NA	YES
Group158	MA0139.1_CTCF	CTCF	YES	YES	YES
Group182	MA0002.2_RUNX1	RUNX	YES	NO	YES
Group36	PU.1-IRF	IRF	YES	YES	YES
Group38	MA0032.1_FOXC1	FOX	YES	NO	NO
Group174	RUNX2(Runt)	RUNX	YES	NO	YES
Group130	RUNX2(Runt)	RUNX	YES	NO	YES
Group181	MA0060.1_NFYA	NFY	YES	YES	YES
Group149	IRF4(IRF)	IKZF	YES	YES	YES
Group86	ELF1(ETS)	ETS	YES	YES	YES
Group159	PU.1(ETS)	ETS	YES	NO	YES
Group76	TEAD(TEA)	TEAD	NO	NA	NO
Group113	MA0060.1_NFYA	NFY	YES	YES	YES
Group128	RUNX1(Runt)	RUNX	YES	YES	YES
Group193	NeuroD1(bHLH)	NEUROD1	NO	NA	YES
Group165	CRE(bZIP)	CRE(BZIP)	NO	NA	YES
Group68	MF0002.1_bZIP_CREB	CREB	NO	NA	YES
Group110	NRF1	NRF	YES	YES	YES
Group102	POL009.1_DCE_S_II	POL009.1_DCE_S_II	NO	NA	YES
Group173	POL009.1_DCE_S_II	POL009.1_DCE_S_II	NO	NA	YES
